# Supplementary material for: Dermal Toxicity Influence of Gold Nanomaterials after Embedment in Cosmetics
Source: Toxics. 2022 May 24;10(6):276. doi: 10.3390/toxics10060276 (PMC9228324; doi:10.3390/toxics10060276)
Supplement: Supplementary file 1 [file toxics-10-00276-s001.zip]

Archive with 1 entries (1 files):
- toxics-1725431-supplementary.pdf
